# Supplementary material for: Impact of Moringa oleifera Leaves on Nutrient Utilization, Enteric Methane Emissions, and Performance of Goat Kids
Source: Animals (Basel). 2022 Dec 27;13(1):97. doi: 10.3390/ani13010097 (PMC9817938; doi:10.3390/ani13010097)
Supplement: Supplementary file 1 [file animals-13-00097-s001.zip]

Archive with 1 entries (1 files):
- animals-1832678-supplementary.pdf
